# Supplementary material for: Contact-Accessible Silver Nanoparticle-Decorated Electrospun Carbon Fibers for Microplastics Detection by SERS
Source: Materials (Basel). 2026 Mar 11;19(6):1074. doi: 10.3390/ma19061074 (PMC13027646; doi:10.3390/ma19061074)
Supplement: Supplementary file 1 [file materials-19-01074-s001.zip]

Archive with 1 entries (1 files):
- materials-4182200-supplementary.pdf
